# Supplementary material for: Associations Between Neurological Diseases and Dioxin Exposure Originating from Agent Orange in Vietnam: A Narrative Review
Source: Toxics. 2026 May 11;14(5):419. doi: 10.3390/toxics14050419 (PMC13211350; doi:10.3390/toxics14050419)
Supplement: Supplementary file 1 [file toxics-14-00419-s001.zip]

Archive with 1 entries (1 files):
- toxics-4207975-supplementary.pdf
